# Supplementary material for: Structure of an Intranucleosomal DNA Loop That Senses DNA Damage during Transcription
Source: Cells. 2022 Aug 28;11(17):2678. doi: 10.3390/cells11172678 (PMC9454427; doi:10.3390/cells11172678)
Supplement: Supplementary file 1 [file cells-11-02678-s001.zip]

Archive with 1 entries (1 files):
- cells-1864423-supplementary.pdf
